# Supplementary material for: From autoimmune inflammation to malignancy: causal genetic evidence for the RA-squamous cell lung cancer axis
Source: Arthritis Res Ther. 2025 Dec 1;28:3. doi: 10.1186/s13075-025-03703-8 (PMC12771934; doi:10.1186/s13075-025-03703-8)
Supplement: Supplementary file 1 — Supplementary Material 1 [file 13075_2025_3703_MOESM1_ESM.xlsx]

## Sheet: Sheet1
Detailed information of data sources
phenotypes	consortium	ancestry	sample size	year	reference
Rheumatoid Arthritis	GWAS Catalog:GCST90132226	European	92044	2022	https://www.ebi.ac.uk/gwas/studies/GCST90132226
squamous cell lung carcinoma	GWAS Catalog:GCST004750	European	63053	2017	https://www.ebi.ac.uk/gwas/studies/GCST004750
Smoking	GWAS Catalog:GCST90043694	European	111752	2021	https://www.ebi.ac.uk/gwas/studies/GCST90043694
