# Supplementary material for: From autoimmune inflammation to malignancy: causal genetic evidence for the RA-squamous cell lung cancer axis
Source: Arthritis Res Ther. 2025 Dec 1;28:3. doi: 10.1186/s13075-025-03703-8 (PMC12771934; doi:10.1186/s13075-025-03703-8)
Supplement: Supplementary file 2 — Supplementary Material 2 [file 13075_2025_3703_MOESM2_ESM.csv]

SNP	chr.exposure	pos.exposure	effect_allele.exposure	other_allele.exposure	beta.exposure	se.exposure	pval.exposure	exposure	mr_keep.exposure	pval_origin.exposure	id.exposure	eaf.exposure	data_source.exposure	samplesize.exposure	F	R2
rs706778	10	6098949	T	C	0.1163	0.014	1.014e-16	exposure	TRUE	reported	cmsp7L	NA	textfile	92044	69.0086224489796	0.000749189738349701
rs71508903	10	63779871	T	C	0.1518	0.0186	2.827e-16	exposure	TRUE	reported	cmsp7L	NA	textfile	92044	66.6066597294485	0.000723131769602258
rs947474	10	6390450	A	G	0.1187	0.018	4.005e-11	exposure	TRUE	reported	cmsp7L	NA	textfile	92044	43.4866975308642	0.000472242685470111
rs4938573	11	118741842	T	C	0.1308	0.0181	4.337e-13	exposure	TRUE	reported	cmsp7L	NA	textfile	92044	52.2225817282745	0.000567056002692568
rs11102660	1	114150717	G	A	-0.1129	0.0187	1.454e-09	exposure	TRUE	reported	cmsp7L	NA	textfile	92044	36.4505991020618	0.000395864600945156
rs2476601	1	114377568	G	A	-0.5914	0.021	5.12e-174	exposure	TRUE	reported	cmsp7L	NA	textfile	92044	793.092879818594	0.00854302888289569
rs9427398	1	161476205	G	A	0.1143	0.0208	4.2e-08	exposure	TRUE	reported	cmsp7L	NA	textfile	92044	30.1971384985207	0.000327972389461903
rs7943728	11	61547068	A	G	-0.1201	0.02	2.075e-09	exposure	TRUE	reported	cmsp7L	NA	textfile	92044	36.060025	0.000391624508489964
rs61828284	1	173299743	T	C	-0.1871	0.0296	2.65e-10	exposure	TRUE	reported	cmsp7L	NA	textfile	92044	39.9543576515705	0.000433899974542085
rs1748041	1	17655407	T	C	-0.1061	0.0148	7.668e-13	exposure	TRUE	reported	cmsp7L	NA	textfile	92044	51.3933984660336	0.000558057386849312
rs653178	12	112007756	T	C	-0.0824	0.0147	1.999e-08	exposure	TRUE	reported	cmsp7L	NA	textfile	92044	31.4209819982415	0.000341260069009326
rs867435	1	2523706	T	C	-0.1203	0.015	1.115e-15	exposure	TRUE	reported	cmsp7L	NA	textfile	92044	64.3204	0.000698327755583644
rs1633360	12	58108052	T	C	0.0801	0.0141	1.446e-08	exposure	TRUE	reported	cmsp7L	NA	textfile	92044	32.272068809416	0.000350500395868439
rs28635831	13	40319954	G	A	-0.1212	0.0154	2.91e-15	exposure	TRUE	reported	cmsp7L	NA	textfile	92044	61.9389441727104	0.000672489633806581
rs145640740	13	42999322	T	C	-0.0967	0.0162	2.249e-09	exposure	TRUE	reported	cmsp7L	NA	textfile	92044	35.6305822283189	0.00038696241424783
rs2045793	1	38635462	G	A	-0.1238	0.0168	2.008e-13	exposure	TRUE	reported	cmsp7L	NA	textfile	92044	54.3028628117914	0.00058963130032138
rs1885013	14	68754695	A	G	0.0972	0.0154	2.421e-10	exposure	TRUE	reported	cmsp7L	NA	textfile	92044	39.8374093439028	0.000432630478112727
rs8032939	15	38834033	C	T	0.1165	0.0158	1.512e-13	exposure	TRUE	reported	cmsp7L	NA	textfile	92044	54.3672888960102	0.000590330438609659
rs8026898	15	69991417	A	G	0.1476	0.0152	3.346e-22	exposure	TRUE	reported	cmsp7L	NA	textfile	92044	94.2943213296399	0.00102342211637885
rs115284761	15	77326836	C	T	-0.1299	0.0238	4.998e-08	exposure	TRUE	reported	cmsp7L	NA	textfile	92044	29.7895805380976	0.000323547317520528
rs12931792	16	30156398	A	G	-0.09	0.0159	1.42e-08	exposure	TRUE	reported	cmsp7L	NA	textfile	92044	32.0398718405126	0.00034797942921924
rs72678531	1	67798445	C	T	0.1115	0.0189	3.825e-09	exposure	TRUE	reported	cmsp7L	NA	textfile	92044	34.803756893704	0.000377986153663574
rs7260306	19	11271550	T	G	0.0985	0.0176	1.967e-08	exposure	TRUE	reported	cmsp7L	NA	textfile	92044	31.321829803719	0.000340183553512026
rs6065926	20	44735854	G	A	0.1201	0.0164	2.468e-13	exposure	TRUE	reported	cmsp7L	NA	textfile	92044	53.6288295657347	0.00058231677493599
rs9653442	2	100825367	T	C	-0.114	0.0138	1.281e-16	exposure	TRUE	reported	cmsp7L	NA	textfile	92044	68.241965973535	0.000740872725084625
rs11701066	21	34759091	G	T	-0.1222	0.021	5.843e-09	exposure	TRUE	reported	cmsp7L	NA	textfile	92044	33.8613151927438	0.000367754530982124
rs79818725	21	35909625	C	T	-0.1514	0.0237	1.646e-10	exposure	TRUE	reported	cmsp7L	NA	textfile	92044	40.8089159500792	0.000443176271776507
rs11203203	21	43836186	A	G	0.0776	0.0141	3.841e-08	exposure	TRUE	reported	cmsp7L	NA	textfile	92044	30.2890196670188	0.000328969986404366
rs4853458	2	191959489	G	A	-0.1271	0.0162	4.857e-15	exposure	TRUE	reported	cmsp7L	NA	textfile	92044	61.5546791647615	0.000668320342023521
rs3087243	2	204738919	A	G	-0.1404	0.0139	6.8e-24	exposure	TRUE	reported	cmsp7L	NA	textfile	92044	102.024532891672	0.00110722896475239
rs11089637	22	21979096	C	T	0.1113	0.019	4.932e-09	exposure	TRUE	reported	cmsp7L	NA	textfile	92044	34.3149307479224	0.000372679236497803
rs137689	22	39742406	T	C	-0.1014	0.0142	9.981e-13	exposure	TRUE	reported	cmsp7L	NA	textfile	92044	50.9916683197778	0.000553697598438634
rs34695944	2	61124850	C	T	0.122	0.014	3.583e-18	exposure	TRUE	reported	cmsp7L	NA	textfile	92044	75.9387755102041	0.000824364684225789
rs9880772	3	27777779	A	G	0.091	0.0142	1.504e-10	exposure	TRUE	reported	cmsp7L	NA	textfile	92044	41.0682404284864	0.00044599122524086
rs6814280	4	123043662	G	A	-0.1071	0.0195	3.941e-08	exposure	TRUE	reported	cmsp7L	NA	textfile	92044	30.1654437869822	0.000327628264650724
rs6448432	4	26098810	A	G	0.1479	0.0149	2.986e-23	exposure	TRUE	reported	cmsp7L	NA	textfile	92044	98.5289401378316	0.00106933334626117
rs2664035	4	48220839	A	G	0.0846	0.0142	2.628e-09	exposure	TRUE	reported	cmsp7L	NA	textfile	92044	35.4947431065265	0.000385487715598212
rs187579	5	102604933	C	A	-0.0934	0.0152	7.778e-10	exposure	TRUE	reported	cmsp7L	NA	textfile	92044	37.7577908587258	0.000410055279950727
rs5745271	5	10690749	G	T	0.0885	0.0143	6.205e-10	exposure	TRUE	reported	cmsp7L	NA	textfile	92044	38.3013839307546	0.000415956326761531
rs1422673	5	150438988	T	C	0.095	0.0168	1.559e-08	exposure	TRUE	reported	cmsp7L	NA	textfile	92044	31.9763321995465	0.00034728957598374
rs7731626	5	55444683	A	G	-0.1837	0.017	2.945e-27	exposure	TRUE	reported	cmsp7L	NA	textfile	92044	116.767093425606	0.00126702100199792
rs9373842	6	106732147	G	T	0.1063	0.018	3.693e-09	exposure	TRUE	reported	cmsp7L	NA	textfile	92044	34.8755864197531	0.00037876596265498
rs17264332	6	138005515	G	A	0.1873	0.0163	1.772e-30	exposure	TRUE	reported	cmsp7L	NA	textfile	92044	132.038428243442	0.00143249043326047
rs6570194	6	138242638	C	A	0.1541	0.0252	9.445e-10	exposure	TRUE	reported	cmsp7L	NA	textfile	92044	37.3941956412194	0.000406108184875412
rs2451279	6	159515077	G	A	0.1003	0.0147	9.08e-12	exposure	TRUE	reported	cmsp7L	NA	textfile	92044	46.5550927854135	0.000505547000259762
rs116766154	6	31506645	A	G	-0.566	0.0741	2.193e-14	exposure	TRUE	reported	cmsp7L	NA	textfile	92044	58.3440330297351	0.000633483334316442
rs143384650	6	32056897	C	T	-0.7306	0.0626	1.797e-31	exposure	TRUE	reported	cmsp7L	NA	textfile	92044	136.210525778563	0.00147768680908022
rs116548543	6	32345054	G	T	-0.6562	0.0658	1.99e-23	exposure	TRUE	reported	cmsp7L	NA	textfile	92044	99.4536358681091	0.00107935822524721
rs116535033	6	32385583	T	G	-0.4189	0.0701	2.327e-09	exposure	TRUE	reported	cmsp7L	NA	textfile	92044	35.7095752755896	0.00038781997771563
rs146003472	6	32390751	C	T	1.4367	0.0428	1e-200	exposure	TRUE	reported	cmsp7L	NA	textfile	92044	1126.79431063848	0.0120941171233963
rs144515162	6	32455083	G	A	-0.7739	0.1244	4.921e-10	exposure	TRUE	reported	cmsp7L	NA	textfile	92044	38.7016011259189	0.000420300893161805
rs141060638	6	32908107	A	G	0.4288	0.0486	1.209e-18	exposure	TRUE	reported	cmsp7L	NA	textfile	92044	77.8461277921726	0.000845052733633331
rs10081212	7	27089764	G	A	-0.142	0.025	1.435e-08	exposure	TRUE	reported	cmsp7L	NA	textfile	92044	32.2624	0.000350395421685181
rs678347	8	102463602	A	G	-0.0874	0.0153	1.186e-08	exposure	TRUE	reported	cmsp7L	NA	textfile	92044	32.6317228416421	0.000354405141036767
rs2409780	8	11337587	C	T	0.1099	0.0176	4.109e-10	exposure	TRUE	reported	cmsp7L	NA	textfile	92044	38.9915095557851	0.000423447976792678
rs16903108	8	129576477	C	T	-0.1291	0.0233	2.935e-08	exposure	TRUE	reported	cmsp7L	NA	textfile	92044	30.7001602534583	0.000333433908205412
rs998731	8	81095395	T	C	0.0839	0.0148	1.349e-08	exposure	TRUE	reported	cmsp7L	NA	textfile	92044	32.1366417092768	0.000349030062962535
rs1930785	9	123691237	G	T	-0.0899	0.014	1.254e-10	exposure	TRUE	reported	cmsp7L	NA	textfile	92044	41.2347448979592	0.00044779861407121
rs10972201	9	34707373	A	G	0.1149	0.0149	1.134e-14	exposure	TRUE	reported	cmsp7L	NA	textfile	92044	59.465834872303	0.000645655683471083
rs911760	9	5438435	A	C	0.137	0.0245	2.153e-08	exposure	TRUE	reported	cmsp7L	NA	textfile	92044	31.2686380674719	0.000339606039081618
